# Supplementary material for: Characterization of Food Packaging Films with Blackcurrant Fruit Waste as a Source of Antioxidant and Color Sensing Intelligent Material
Source: Molecules. 2021 Apr 28;26(9):2569. doi: 10.3390/molecules26092569 (PMC8124232; doi:10.3390/molecules26092569)
Supplement: Supplementary file 1 [file molecules-26-02569-s001.zip]

Archive with 1 entries (1 files):
- molecules-1194733-supplementary.pdf
